# Supplementary material for: Ectopic Expression of a Pak-choi YABBY Gene, BcYAB3, Causes Leaf Curvature and Flowering Stage Delay in Arabidopsis thaliana
Source: Genes (Basel). 2020 Mar 29;11(4):370. doi: 10.3390/genes11040370 (PMC7230965; doi:10.3390/genes11040370)
Supplement: Supplementary file 1 [file genes-11-00370-s001.zip]

Archive with 5 entries (5 files):
- Figure S1.tif
- Figure S2.tif
- Supplementary Figures' Lenges.docx
- Table S1.xlsx
- Table S2.xlsx
