# Supplementary material for: Ectopic Expression of a Pak-choi YABBY Gene, BcYAB3, Causes Leaf Curvature and Flowering Stage Delay in Arabidopsis thaliana
Source: Genes (Basel). 2020 Mar 29;11(4):370. doi: 10.3390/genes11040370 (PMC7230965; doi:10.3390/genes11040370)
Supplement: Supplementary file 1 [file genes-11-00370-s001.zip › Table S1.xlsx]

## Sheet: Sheet1
Table S2 Protein sequences of YABBY genes in various plants.
Name	Plant species	Protein sequences
AtYAB1	Arabidopsis thaliana	MSMSSMSSPSSAVCSPDHFSPSDHLCYVQCNFCQTILAVNVPYTSLFKTVTVRCGCCTNLLSVNMRSYVLPASNQLQLQLGPHSYFNPQDILEELRDAPSNMNMMMMNQHPTMNDIPSFMDLHQQHEIPKAPPVNRPPEKRQRVPSAYNRFIKEEIQRIKAGNPDISHREAFSAAAKNWAHFPHIHFGLVPDNQPVKKTNMPQQEGEDNMVMKEGFYAPAAANVGVTPY
AtYAB2	Arabidopsis thaliana	MSVDLSSERVCYVHCSFCTTILAVSVPYASLFTLVTVRCGHCTNLLSLNIGVSLHQTAPPPIHQDLQPHKQHTTSLVTRKDCASSSRSTNNLSEHIDREAPRMLPIRPPEKRQRVPSAYNRFIKEEIQRIKACNPEISHREAFSTAAKNWAHFPHIHFGLKLDGNKKGKQLDQSVAGQKSNGYY
AtYAB3	Arabidopsis thaliana	MSSMSMSSSSAPAFPPDHFSSTDQLCYVHCSFCDTVLAVSVPPSSLFKTVTVRCGHCSNLLSVTVSMRALLLPSVSNLGHSFLPPPPPPPPPNLLEEMRSGGQNINMNMMMSHHASAHHPNEHLVMATRNGRSVDHLQEMPRPPPANRPPEKRQRVPSAYNRFIKEEIQRIKAGNPDISHREAFSAAAKNWAHFPHIHFGLMADHPPTKKANVRQQEGEDGMMGREGFYGSAANVGVAHN
AtYAB5	Arabidopsis thaliana	MANSVMATEQLCYIPCNFCNIILAVNVPCSSLFDIVTVRCGHCTNLWSVNMAAALQSLSRPNFQATNYAVPEYGSSSRSHTKIPSRISTRTITEQRIVNRPPEKRQRVPSAYNQFIKEEIQRIKANNPDISHREAFSTAAKNWAHFPHIHFGLMLESNKQAKIA
AtINO	Arabidopsis thaliana	MTKLPNMTTTLNHLFDLPGQICHVQCGFCTTILLVSVPFTSLSMVVTVRCGHCTSLLSVNLMKASFIPLHLLASLSHLDETGKEEVAATDGVEEEAWKVNQEKENSPTTLVSSSDNEDEDVSRVYQVVNKPPEKRQRAPSAYNCFIKEEIRRLKAQNPSMAHKEAFSLAAKNWAHFPPAHNKRAASDQCFCEEDNNAILPCNVFEDHEESNNGFRERKAQRHSIWGKSPFE
AtCRC	Arabidopsis thaliana	MNLEEKPTMAASRASPQTEHLYYVRCSICNTILAVGIPLKRMLDTVTVKCGHCGNLSFLTTTPPLQGHVSLTLQMQSFGGSEYKKGSSSSSSSSTSSDQPPSPTPPFVVKPPEKKQRLPSAYNRFMRDEIQRIKSANPEIPHREAFSAAAKNWAKYIPNSPTSITSGGHNMIHGLGFGEKK
OsYAB1	Oryza sativa	MSVQFTSEHVCYVNCNYCNTILVVNVPNNCSYNIVTVRCGHCTMVLSMDLAPFHQARTVQDHQVQNRGFQGNNFGSYDIASRNQRTSTAMYPMPTSQQQVSPIRPPEKRQRVPSAYNRFIKEEIQRIKTSNPEISHREAFSAAAKNWAHLPRLHFGLSVADGGGGGGSN
OsYAB2	Oryza sativa	MSAQIVPAPEHVCYVHCNFCNTIFAVSVPSNSMLNIVTVRCGHCTSLLSVNLRGLVQALPAEDHLQDNLKMHNMSFRENYSEYGSSSRYGRVPMMFSKNDTEHMLHVRPPEKRQRVPSAYNRFIKEEIRRIKANNPDISHREAFSTAAKNWAHFPNIHFGLGSHESSKKLDEAIGAPSPQKVQRLY
OsYAB3	Oryza sativa	MSSSSSSSASSAAAAAFRPAVVQREQQVVEEKFPAAAAAMREMVLPPVAAAAADSEQEQLCYVHCHYCDTVLVVSVPSSSLFETVTVRCGHCSSLLTVNMRGLLLPTTAAAAPPPPPPPPPPPPPPAAHFPHSLNLAPANPPHHHSLLDEISTANSPTQLLLEQHGLGGLMASAASCRNNNSPAAAAAPPPPTSQGKAAAKEPSPRTNTAVINRPPEKRQRVPSAYNRFIKDEIQRIKAGNPDISHREAFSAAAKNWAHFPHIHFGLMPDHQGLKKTSLLPQDHQRKDGLLKEGLYAAAAAAAAAANMGVAPY
OsYAB4	Oryza sativa	MSSSSSSSAVFPLDHLAAPSPTEQLCYVHCNCCDTILAVGVPCSSLFKTVTVRCGHCANLLSVNLRGLLLPAPAPAPANQLHFGPSLLSPTSPHGLLDEVAFQTPSLLMEQAASASLSSITGRSSSSCASNAPAMQMPPAKPVQQEPELPKNAPASANRPPEKRQRVPSAYNRFIKDEIQRIKAGNPDISHREAFSAAAKNWAHFPHIHFGLMPDQGFKKTFKPQDGSEDILLKDSLYAAAAAAAAAAANMGVTPF
OsYAB5	Oryza sativa	MMSSAPETFSLDHLSQHQQQQPPPLAEQEQLCYVHCNFCDTILAVGVPCSSLFKTVTVRCGHCANLLSVNLRGLLLPAAASTANQLPFGQALLSPTSPHGLLDEVPSFQAPASLMTEQASPNVSSITSSNSSCANNAPATSMASAANKATQREPQQPKNAPSANRTSEKRQRVPSAYNRFIKDEIQRIKASNPDITHREAFSAAAKNWAHFPHIHFGLMPDQGLKKTGIQSQDGAGECMLFKDGLYAAAAAAAAATAASSMGVTPF
OsYAB6	Oryza sativa	MSAQIAPAEQVCYVHCNFCNTILAVSVPGNSMLNIVTVRCGHCTNLLSVNLRGLMHSAPALQDHHHHHLQESGLSGCFRDQSGYPEFGFSAASSSSKLRLPPAAAAMVSYSQQNQQLEQALHARPPEKRQRVPSAYNRFIKEEIRRIKANNPDISHREAFSTAAKNWAHYPNIHFGLSPGHEGGKKLVDVDPIPTAPSSKKIQGFYS
OsYAB7	Oryza sativa	MSSAARHHCSGLRERLGCVQCSFCATVLLVSVPCSSVLRVVAVQCGHCSGILSAVNLPPSPVSASIELTPQELDAGPPPGEYSDESSGDDREGRDAEDDAPAPAAAAVANKPPGRKQRTPSAYNCFVKEEIKRIKSMEPNITHKQAFSTAAKNWAHLPRIQQKRGRDSC
OsDL	Oryza sativa	MDLVSPSEHLCYVRCTYCNTVLAVGVPCKRLMDTVTVKCGHCNNLSFLSPRPPMVQPLSPTDHPLGPFQGPCTDCRRNQPLPLVSPTSNEGSPRAPFVVKPPEKKHRLPSAYNRFMREEIQRIKAAKPDIPHREAFSMAAKNWAKCDPRCSSTVSTSNSNPEPRVVAAPIPHQERANEQVVESFDIFKQMERSG
Solyc01g010240.2.1	Solanum lycopersicum	MSSSSPNSSCLNLLESADHKINTMDPSEHLCYVRCSFCNTILAVGIPCKKLLDTVTVKCGHCGNLSFLSSRPPIQPQFFDHQPILQHQDFFNNFKKGQSSSSSEPSSPKAPFVVKPPEKKHRLPSAYNRFMKDEIQRIKAAHPQIPHREAFSAAAKNVHSKYSKWDLG
Solyc01g091010.2.1	Solanum lycopersicum	MSSSSAAFAPDHHLHHHHLSPPSGEQLCYVQCNFCDTVLAVSVPCSSFFKNVTVRCGHCTNLLSVNIILPTAANQLHLPHSFFSPHNLLDEIRNNPPSLLMNQQINPNESLMPVRGGVDEIPKPPVANRPPEKRQRVPSAYNRFIKDEIQRIKAGNPDISHREAFSAAAKNWAHFPHIHFGLMPDQPVKKPNACQQEGEDVLMKEGFLAPANIGVSPY
Solyc05g005240.1.1	Solanum lycopersicum	MSTLNNHLFELQDTICYVQCGYCTTILLVSVPCSSLCNKVVTVRCGHCTTLLSLNLIKPSLHLFASFDQTHQPPEVDKDETDDANKKNSNSDEEDQLENNVLPLNQVVNKPPEKRQRAPSAYNCFIKEEIKRLKTLYPNMTHKQAFSTAAKNWAHFPPSQHRGGCSLGERKMAKVSAARNSMVPRDSNGLIP
Solyc05g012050.2.1	Solanum lycopersicum	MDYVQSSEHLCYVRCNFCNTVLAVGIPYKRLMDTVTVKCGHCSNLSFLTTRPPIQGQCFDHQPNIQGYCSELKNKGQASSSTSSTSSEPLSPKAPFVVKPPEKKHRLPSAYNRFMKEEIQRIKSENPEIPHREAFSAAAKNWARYLPNPPNSGNTNNV
Solyc06g073920.2.1	Solanum lycopersicum	MSLDMTYSSSSSERVCYVHCNFCSTILAVSVPCNSMMTIVTVRCGHCANLLSVNIAPSLQSLPIQDLQRQNESSIEDGMSRGYGSSSSSTNSFHRFSPIPTDHDQPRSPPIRVPEKRQRVPSAYNRFIKEEIQRIKASNPDISHREAFSTAAKNWAHFPHIHFGLKLDGNKQTNKLDHAVAGEGPQKTIGLY
Solyc07g008180.2.1	Solanum lycopersicum	MASCIDVASDQLCYIPCNFCNIVLAVSVPCSSLFDIVTVRCGHCTNLWSVNMAAAFQSSSSASWQNHQVPNYTAPEYRMDFGSSTKCNMNRMSMRTPITNNVHEERIVNRPPEKRQRVPSAYNQFIKEEIQRIKANNPDISHREAFSTAAKNWAHFPHIHFGLMLESNNQAKLACGSRKL
Solyc08g079100.2.1	Solanum lycopersicum	MSSSNSLSLDHLPPPPPSEQLCYVHCNVCDTVLAVSVPCTSLFKTVTVRCGHCTNLLPGWLLPSTNHHHHHFGHTYFSPSHNLLDEISNATPNFLMNQSNSAHEFVQLPARPGFDDLPRPPPVVNRPPEKRQRVPSAYNRFIKEEIQRIKAGNPDISHREAFSAAAKNWAHFPHIQFGLMPDQTVKRTNVRQQDGEDVLTKDGLFNTSANVSVSPY
Solyc11g071810.1.1	Solanum lycopersicum	MSFDMTFSSSPSSERVCYLQCNFCNTILAVSVPCSNMLTLVTVRCGHCANMLSVNIGSLIQALPLQDVQKLQRQQYTNVENNSSNYKAYGSSSSSSSKFNRYSSIVSPQIEPKIPSIRPPEKRQRVPSAYNRFIKEEIQRIKASNPDISHREAFSTAAKNWAHFPHIHFGLKLEGNK
Solyc12g009580.1.1	Solanum lycopersicum	MSSSYIDSTNFEKLCYIPCNFCNIVLVVSVPCSNLLDIVTVRCGHCTNLWSVNMAAAFHTNSWQNHLHHQVGNYTNSPHDQYKVDFASSSITNNSTLEERNVNRPPEKRQRGPSAYNQFIKEEIQRIKANNPDITHREAFSTAAKNWAHFPHIQFGLMLETDNQAKLGASENKEKLIMHRAALPKIKTFTF
GSVIVT01001269001	Vitis vinifera	MSSSSTLSLDHLPPSEQLCYVHCNICDTVLAVSVPCTSLFKTVTVRCGHCTNLLPVNLRGLLLPSANQLHLGHAFFSPSHNLLEEIPNPSPNFLINQTTANDFSVSARGGADELPRPPVINRPPEKRQRVPSAYNRFIKDEIQRIKAGNPDITHREAFSAAAKNWAHFPHIHFGLMPDQTMKKTNVRQQEGEDVLMKDGFFASANVGVSPY
GSVIVT01012246001	Vitis vinifera	MDLVPPSEHLCYVRCNFCNTVLAVGIPCKRLLDTVTVKCGHCSNLSFLSTRPPLQGQCLDHQMSLQGVCNDFRKGQSSSSSSSTSSEPVSPKAPFVVKPPEKKHRLPSAYNRFMKEEIQRIKVANPEIPHREAFSAAAKNWARYIPNSPAGSVSESSNNE
GSVIVT01013778001	Vitis vinifera	MSTLNHLFDLQEQICYVQCGFCTTILLVSVPYSSLSMVVTVRCGHCASLLSVNMMKASFVPLHLLASLSQDEPKEGCPNEEGAQKASDKRSPSMVASSDNEEDDIVPVHHVVNKPPEKRQRAPSAYNRFIKEEIRRLKAENPKMTHKEAFSTAAKNWAHFPAIQLKGAGESCSQER
GSVIVT01015567001	Vitis vinifera	MSSCIDVASEQLCYIPCNFCNIVLAVSVPCSSLFDIVTVRCGHCTNLWSVNMAAAFQSLSWQDVQAPNYTSPDYRIDLGSSSKCNTKMAMRAPASNISEERIVNRPPEKRQRVPSAYNQFIKEEIQRIKANNPDISHREAFSTAAKNWAHFPHIHFGLMLETNNQPKLDEGSEKHLMSKAALRNK
GSVIVT01022586001	Vitis vinifera	MSLDIASERVCYVHCNFCNTILAVSVPCTSVFNAVTIRCGHCANLLSVNMGALLQTVPLHDLQKENLLFQASSKECGSSSKFHKVAAMDSSDNEQPRMLPKGAAQEKKQRVPSAYNRFIKEEIQRIKANNPDISHKEAFSTAAKNWAHFPHIHFGLTLNNSKSDKANFDEAFSGEGPRKTQGFY
GSVIVT01027648001	Vitis vinifera	MSSSSAFSPDHLSPTSDQLCYVHCNFCDTVLAVSVPCTSLFKTVTVRCGHCTNLLSVNMRGLLLPAANQLHLGHSLFSPHNILEEIRSPPSSMLINQPNPNEAVMPVRGVDEIPKPPVVNRPPEKRQRVPSAYNRFIKDEIQRIKAGNPGISHREAFSAAAKNWAHFPHIHFGLMPDQPVKKANVRQQEGEDMLMKDGFFAPANVGVSPY
GSVIVT01037533001	Vitis vinifera	MSLDITPERVCYVHCNFCNTILAVSVPCTSLFTIVTVRCGHCANLLSVNMGALLQTVPTQDLQSQKQQLSCGDPSEDCGSSSKCNKFSAFESAEHEQPRMPPIRPPEKRQRVPSAYNRFIKEEIQRIKASNPDITHREAFSTAAKNWAHFPHIHFGLKLDGNKQGKLDQAFAGEGPHKAHGFY
GRMZM2G005353_P01	Zea mays	MTSPVPETFSLQDQQPPPPPPAEQEQICYVHCSYCDTILAVGVPCSSLFQTVTVRCGHCANLLYVNLRALLLPPATAPAAANHLPPFGQALLSPTSPHGLLDAETMSSSSFQAPSLPSAEPPSAACVSGITSINNTACGGNNAASAMAPPPAKPALHEPPQLPRSAASANKTSEKRQRVPSAYNRFIKDEIQRIKASNPDITHREAFSAAAKNWAHFPHIHFGLMPDQGLKKHPMQTQEGAECMLFKDGLYAAAAAATAASSMGISPF
GRMZM2G046829_P01	Zea mays	MSSSSSPRHPCFGAALPERLGYVQCKFCATILLVGVPIGGSLQLLKTVAVQCGSCCGILSVALPPDEAPAPASVELLPLMQEAGGVDPPPRDSDESSGEDRGETTEAATVADNHAAFPAVNKPPLRKQRTPSAYNCFIKEEIQRIKARDPGITHKEAFSAASKNWAHLPRIQKTGG
GRMZM2G054795_P01	Zea mays	MMSSAPEETLFNLDQQQPPPAEQEQICYVHCSYCDTILAVGVPCSSLFQTVTVRCGHCSNLLYVNLRALLLPAAAANNQLPPFGQPLLSPTSPHGLLDAEAMSFQAPSLPGAEPPSACVSGVTSINNTCGGNTTTSSAMSSMAPPPAKHALQEAQQLPRTAASVNRTSEKRQRVPSAYNRFIKDEIQRIKASNPDITHREAFSAAAKNWAHFPHIHFGLMPDQGLKKNPMQNQEGAECMLFMDGLYASMGFSPF
GRMZM2G074124_P04	Zea mays	MSSAPLQIAPVPEHVCYVHCNFCNTILAVSVPSHSMLNIVTVRCGHCTSLLSVNLRGLIQSLPVQNHHYSQQQENFTVQNMGFTENYPEYAPSYRMPTTLSAKGDLDHMLHVRAPEKRQRVPSAYNRFIKEEIRRIKACNPDISHREAFSTAAKNWAHFPNIHFGLGPCESSNNLDEATGAMCHPQKVQDLY
GRMZM2G074543_P04	Zea mays	MSSSSSSSSSSAATVFPRSPQLPPPVLVENGLTPLHQLTPVAAAAPAAEQLCYVHCYFCDTVLVVPLSCLNLKDFHKLEGVPGTWVQVSVPTSSLFKTVTVRCGHCSSLLTVDMRGLLFPGTPTDTVAGAAPPPAADTSTTTTTITTAPPPANSVNNGQFHLPHSLNHPHHQSLLVDEISSAANPSLQLQLEQHGGLGGLILGGSRNTAAPPPPQPPAAGKGAKEPSPRANPAVNRPPEKRQRVPSAYNRFIKDEIQRIKAGNPNISHREAFSAAAKNWAHFPHIHFGLMPDHQGLKTTSLLPQDHQRKDGLLKEGLYAAAAAAAAHAAANMGIAPY
GRMZM2G085873_P01	Zea mays	MLNMVTVRCGHCTSLLSVNLRGLIQSLPVVQNHYSQEHFKVQNFSFTENYPEYAAPPSSSRYRMPTMLSAKGDLDHMLHVRAPEKRQRVPSAYNRFIKEEIRRIKANNPDISHREAFSTAAKNWAHFPNIHFGLGPYESSNKLDETIGATGHPRKIQDPY
GRMZM2G088309_P02	Zea mays	MDMVSQSEHLCYVRCTYCNTVLALQVGVPCKRLMDTVTVKCGHCNNLSYLSPRPPMVQPLSPTDHPLGPFQCQGPCNDCRRNQPLPLASPSSTELSPRMPFVVKPPEKKHRLPSAYNRFMREEIQRIKAAKPDIPHREAFSMAAKNWAKCDPRCSTAASTETSNSAPAEPRVVPTPQLTEPRFDLEDRAKGQVIESFDIFKHIERSI
GRMZM2G102218_P01	Zea mays	MCAWGPGIIAGIETLPPSPLVACSTDSSSSSSTSRPVSSPFFVCLCLLVSRLTTQLASRQPDTRCFQISHRTVVVGPSENIPPRPPPRAPPRPRTPAGHQASMDTVSQSEHLCYVRCTYCNTVLAVGVPCKRLMDTVTVKCGHCNNLSYLSPRPPMVQPLSPTDHPLGPFQCQGPCSECRRNQPLPLASPTSTDLTPRMPFVVKPPEKKHRLPSAYNRFMREEIQRIKAAKPDIPHREAFSMAAKNWAKCDPRCSTTASTATSNSAPEPARVVVPTPHVTEPRFDLEDRAKEHVIESFDIFKQIERNI
GRMZM2G106204_P01	Zea mays	MSAQFASEHACYVNCNYCNTILVVNVPSSCSYNVVTVKCGHCTMVLSMDLSPFHQQARTVPDNQVVQNRGFQYNNFGSYEQASSRNLRTPPMYPVSNNQPQVPPIRPSEKRQRVPSAYNRFIKEEIQRIKTSNPEISHREAFSAAAKNWAHLPRLHFGLSVADGGGGSN
GRMZM2G116646_P02	Zea mays	MSSAQIAPADHVCYVHCSFCNTVLAVSVPGNSMLNIVTVRCGHCANLLSVNLRALMHSLPEQDHQLQENIKVHGINGTLHDDHQYCGHLDQLGSSSSSRFRRLPVMCSPQNEQHLLQEQTLNNNARPPEKRQRVPSAYNRFIKEEIRRIKANNPDINHREAFSTAAKNWAHYPNIHFGLDDSGREGKKKLVDHEAAASVVAVAAAPTAAKKIQGFY
GRMZM2G141955_P03	Zea mays	MSSAQIAPADHVCYVHCNFCNTVLAVSVPGNSMLSMVTVRCGHCTNLLSVNLRALMHSVPEQDQLQQENIRVHGTLREHHQCGGGHHLELGSSSSSRFRLPMMMSYAPQNEHLLQEQTLNNARPAPEKRQRVPSAYNRFIKEEIRRIKANNPDISHREAFSTAAKNWAHYPNIHFGLNSGREGGKNKLVDEAVAAVAVAPKKIQGFY
GRMZM2G167824_P01	Zea mays	MSSSSSSSSAATVFPPSPQLPPPLLVENLPPLHQLTPPVAAAAAPASEQLCYVHCHFCDTVLVVSVPTSSLFKTVTVRCGHCSSLLTVNMRGLLFPGTPANTAAAAAAAPPPPPAAAVTSTTATMTTAPPPPPATSVNNNGQFHFIPHSLDLALPIPPHQSLLLDEISSAANPSLQLLEQHGLGGMITSGRNAAAPHPHPPQPQAPAAGKGAKEPSPRANSAINRPPEKRQRVPSAYNRFIKDEIQRIKAGNPDISHREAFSAAAKNWAHFPHIHFGLMPDHQGPKKTSLLPQDHQRSDGGGLLKEGLYAAAANMGVAPY
GRMZM2G529859_P02	Zea mays	MRAQVGVPCSSLFKTVTVRCGHCANLLSVNLRGLLLPPAAPAPPNHLNFAHSLLSPTSPHGLLDELALQQAPSFLMEQASANLSSTMTGRSSNSSCASNLPPPAPMPAAQPVQQEAELPKTAPSVNRPPEKRQRVPSAYNRFIKDEIQRIKAGNPDITHREAFSAAAKNWAHFPHIHFGLMPDQGLKKTFKTHQDGAEDMLLKDDLYAAAAAAAAANMGITPF
BoYAB1a	Brassica oleracea	MSMSSMSSPSSAVFSPEPLSPSDRLCYVQCNFCETILAVSVPYTSMFKTVTVRCGCCTNLLSVNMRSAALPASNQLQLGPHSYFNTQNILEELRDAPSNMNMMMMNQHPNMNDIPSFMNIHRQHEITKAPPVNRLPEKRQRVPSAYNRFIKEEIQRIKAGNPDISHREAFSAAAKNWAHFPHIHFGLAPDNQPVKKTNMPQQDGEDNMGMKEGLYAPAAHVGVAPY
BoYAB1b	Brassica oleracea	MSMSSMSSPSSAVFSPENLSPDPLSPSEQLCYVQCNYCETILAVSVPYTSMFKTVTVRCGCCTNLISVNMRSLVLPASNQLQLQLGPHSYFTPQNILEELKDAPSNMNMMMMNQHPNMNDIPSFMDFHQQHEIPKAPPVNRPPEKRQRVPSAYNRFIKEEIQRIKAGNPDISHREAFSAAAKNWAHFPHIHFGLAPDNQPVKKTSMPQQEGEDNMGMKEGFYAPASNVGVIPY
BoYAB1c	Brassica oleracea	MSMSSMSSPSSAVFSAEHLSPSEHLCYVQCNFCETILAVSVPYTSLFKTVTVRCGCCANLLSVNMRSLVLPASNQIQLQLGPQSYFTPQNILEELREAPSNMNMMMINQHPNMNDIPSFMDLHQKHEIPKAPPTNRPPEKRQRVPSAYNRFIKEEIQRIKAGNPDISHREAFSAAAKNWAHFPHIHFGLMPDNQPVKKTNMPQQAGEENMGMKEGFYAPAANVGMTPY
BoYAB2a	Brassica oleracea	MSIDISSERVCYVHCNFCTTILAVSVPYASLFTLVTVRCGHCTNLLSLNIGVSLHQSSPPPIHQDLQQHKQHITSSVTRKEHGSSSRSFNHFSTTLSENVEREVPRMPPIRPPEKRQRVPSAYNRFIKEEIQRIKAGNPEISHREAFSTAAKNWAHFPHIHFGLKLDGNKKGKQIDQTVAGQKSNGYY
BoYAB2b	Brassica oleracea	MSIDLSSDRVCYVLCNFCTTTLAVSVPYASLFTLVTVRCGHCTNLLSLNIGVSLHQSSPPPIHQDLQQPKQHITSSVTRKEWGSSSRSSNNFSTTLSENVDQEAPRMPPIRPPEKRQRVPSAYNRFIKEEIQRIKAGNPAISHREAFSTAAKNWAHFPHIHFGLKLDGNKKGKQLDQTVAGHKSNGYF
BoYAB2c	Brassica oleracea	MSIDLSSDRVCYVHCNFCTTILAVSVPYASLFTLVTVRCGHCTNLLSLNIGVSLQQSPPTPPIHQDLQQHKQQITTSITRKEYGSSSRSSNHFSATLSENVDREAPRMPPIRPPEKRQRLPSAYNRFIKEEIQRIKAGNPEISHREAFSTAAKNWAHFPHIHFGLKLDGNKKGKQLDQSVAGQKSNGYY
BoYAB3	Brassica oleracea	MLPNCLGTVSLHVYINRIKSLSPPHLPLYSPPFFPFSLWNSTSGELLNIYKEKQKESMSSMSMSSSSAPAYPPDHISSSDQLCYVHCSFCDTVLAVSVPPSSLFKTVTVRCGHCSNLLSVTVNMRALLLPSVSNIGHPFLPSPPPPPPPSLLEEMRNGGQNINMNMMMSHHAAAHHSNESFVMATRNGSVDLQEMPRPPPANRPAPEKRQRVPSAYNRFIKEEIQRIKAGNPDISHREAFSAAAKNWAHFPHIHFGLMPDHPPTKKANVR
BoYAB4a	Brassica oleracea	MTKIPNMTTLNQLFDLPGQVCHVQCGFCTTILLVSVPFTSLSMVVTVRCGHCTSLLSVNLMKASFIPLHLLTSLSHMDEKGNEEVAATTDGGVEEEAWKVNQEKENSPATLVTSSDSEDEDRDVSRVYQVVNKPPEKRQRAPSAYNCFIKEEIRRLKAQNPSMAHKEAFSLAAKNWANFPPVQNRRAASDQCFCEDDNNALLSCNVLGDHDERNNGFRERKAQRHSIWGKSPFD
BoYAB4b	Brassica oleracea	MANMTTLNQLFDLPGQICHVQCGFCTTILLVSVPFTSLSMVVTVRCGHCTSLLSVNLMKASFIPLHLLTSLSHLDEVPVTYILCTEKDEVAATTDGVEEEAWKVTLEKENSPTTLVTSSDNEDEDEDKDVSRVYQVVNKPPEKRQRAPSAYNCFIKEEIRRLKAQNPSMAHKEAFSLAAKNWAHFPPVQNKRTASDQCFCEEDNNVLLSCNALEDHEVSNNGFRERKAQRHSIWGKSPFE
BoYAB5	Brassica oleracea	MANSATAAEQLCYIPCNFCNIVLAVSVPCSSLFDIVTVRCGHCTNLWSVNMAAALQSLSRPNFQVTPYSTPEYGSSSRGHTKISSRISARTISEQRIVNRPPEKRQRVPSAYNQFIKEEIQRIKANNPDISHREAFSTAAKNWAHFPHIHFGLMLESNKQAKLA
BoCRC	Brassica oleracea	MNLEEKPTMASRALPQAENLYYVRCSICNTILAVGIPMKRMLDTVTVKCGHCGNLSFLTTTPPLQGHVSLTLQMQSFDGSEYKKGSSSSSSSSTSSDQPPSPRPPFVVKPPEKKQRLPSAYNRFMRDEIQRIKSANPEIPHREAFSAAAKNWAKYIPNSPTSIASGASNIHGFGFGEKK
BcYAB1a	Brassica rapa ssp. Chinensis	MSMSSMSSPSSAVFSPEPLSPSDHLCYVQCNFCETILAVSVPYTSMFKTVTVRCGCCTNLLSVNMRSAALPASNQLQLGPHSYFNTQNILEELRDAPSNMNMMMMNQHPNMNDIPSFMNIHQHEITKAPPVNRPPEKRQRVPSAYNRFIKEEIQRIKAGNPDISHREAFSAAAKNWAHFPHIHFGLAPDNQPVKKTNMPQQDGENNMGMKEGLYAPAAHVGVAPY
BcYAB1b	Brassica rapa ssp. Chinensis	MSMSSMSSPSSAVFSPENLSPDPLSPSEQLCYVQCNYCETILAVSVPYTSMFKTVTVRCGCCTNLISVNMRSLVLPASNQLQLQLGPHSYFTPQNILEELKDAPSNMNMMMMNQHPNMNDIPSFMDLHQQHEIPKAPPVNRPPEKRQRVPSAYNRFIKEEIQRIKAGNPDISHREAFSAAAKNWAHFPHIHFGLAPDNQPVKKTNMPQQEGEDNMGMKEGFYAPAANVGVIPY
BcYAB1c	Brassica rapa ssp. Chinensis	MSMSSMSSPSSAVFSPENLSPDPLSPSEQLCYVQCNYCETILAVSVPYTSMFKTVTVRCGCCTNLISVNMRSLVLPASNQLQLQLGPHSYFTPQNILEELKDAPSNMNMMMMNQHPNMNDIPSFMDLHQQHEIPKAPPVNRPPEKRQRVPSAYNRFIKEEIQRIKAGNPDISHREAFSAAAKNEGEDNMGMKEGFYAPAANVGVIPY
BcYAB1d	Brassica rapa ssp. Chinensis	MSMSSMSSPSSAVFSPEHLSPSEHLCYVQCNFCETILAVSVPYTSLFKTVTVRCGCCTNLLSVNMRSLVLPASNQLQLQLGPHVVYVSVPYTSLFKTVTVRCGCCTNLLSVNMRSLVLPASNQLQLQLGPQSYFTPQNILEELREAPSNMNMMMINQHPNMNDIPSLMDLHQKHEIPKAPPTNCPPEKRQRVPSAYNRFIKEEIQRIKAGNPDISHREAFSAAAKNWAHFPHIHFGLMPDNQPVKKTNMPQQEGEENMGIKEGLYAPY
BcYAB2a	Brassica rapa ssp. Chinensis	MCDQVSVPYASLFTLVTVRCGHCTTFLSLNIGVSLHQSSPAPPIHQDLQSYGSYSLAIMKQHKQHITSSVTRKEHGSSSRSFNHFSTTLSENVEREAPRMPPIRPPEKRQRVPSAYNRFIKEEIQRIKAGNPEISHREAFSTAAKNWAHFPHIHFGLKLDGNNKKGKQIDQSVAGQKSNGYY
BcYAB2b	Brassica rapa ssp. Chinensis	MFTLVTVRCGHCTNLLSLNIGVSLHQSPPTPIHQDLQHKQQITTSITRKEYGSSSRSSNHFSTTLSENVDREAPRMPPIRPPEKRQRVPSAYNRFIKEEIQRIKAGNPEISHREAFSTAAKNWAHFPHIHFGLKLDGNKKGKQLDQTVAGQKSNGYY
BcYAB2c	Brassica rapa ssp. Chinensis	MSIDLSSDRVCYVLCNFCTTTLAVSVPYASLFTLVTVRCGHCTNLLSLNIGVSLHQSSPPPIHQDLQPKQHIASSVTRKEWGSSSRSSNHFSTTLSENVDREAPRMPPIRPPEKRQRVPSAYNRFIKEEIQRIKAGNPAISHREAFSTAAKNWAHFPHIHFGLKLDGNKKGKQLDQTVAGHKSNGYF
BcYAB3	Brassica rapa ssp. Chinensis	MSSMSMSSSSAPAYPPDHISSSDQLCYVHCSFCDTVLAVSVPPSSLFKTVTVRCGHCSNLLSVTVNMRALLLPSVSNIGHSFLPSPPPPPPPNLLEEMRNGGQNINMNMMMSHHAAAHHSNESFVMATRVRSVDLQEMPRPPPANRPPEKRQRVPSAYNRFIKEEIQRIKAGNPDISHREAFSAADKNWAHFPHIHFGLMPDHPPTKKANVRQQEGEEVMMGREGFYGSAANVGVTHN
BcYAB4a	Brassica rapa ssp. Chinensis	MANMTTLNQLFDLPGQICHVQCGFCTTILLVSVPFTSLSMVVTVRCGHCTSLLSVNLMKASFIPLHLLTSLSHLDETEKEEVAATTDGVEKEAWKVTQEKENSPTTLVTSSDNEDEDEDKDVSRVYQVVNKPPEKRQRAPSAYNCFIKEEIRRLKAQNPSMAHKEAFSLAAKNWAHFPPVQNKRTASDQCFCEEDNNVLLSCNALEDHEVSNNGFRERKAQRHSIWGKSPFE
BcYAB4b	Brassica rapa ssp. Chinensis	MTTLNQLFDLPGQVSVPFTSLSMVVTVRCGHCTSLLSVNLMKASFIPLHLLTSLSHMDEKGHEEVAATTDGVEEEAWKVNQEKENSPATLVTSSESEDEDRDVSRVYQVVNKPPEKRQRAPSAYNCFINGPISLQCKTRELPQINIFAKMTTMHYYHAMLSGTMTRAIMDSERERPKGIPFGENLHLINNNLANEM
BcYAB5	Brassica rapa ssp. Chinensis	MANSATAAEQLCYIPCNFCNIVLAVSVPCSSLFDIVTVRCGHCTNLWSVNMAAALQSLSRPNFQVTPYAMPEYGSSSRGNTKISSRISARTISEQRIVNRPPEKRQRVPSAYNQFIKEEIQRIKANNPDISHREAFSTAAKNWAHFPHIHFGLMLESNKQAKLA
BcCRC	Brassica rapa ssp. Chinensis	MNLEEKPTMASRVSPQAEHPYYVRCSICNTILAVGIPMKRMLDTVTVKCGHCGNLSFLTTTPPLQGHVSLTLQMQSFGGSEYKKGSSSSSSSSTSSDQPPSPRPPFVVKPPEKKQRLPSAYNRFMRDEIQRIKSANPEIPHREAFSAAAKNWAKYIPNSPTSITSGASNIHGFGFGEKK
GRAM	Antirrhinum majus	MSSSSAFAPDHHHITPSEQLCYVHCNFCDTVLAVSVPCTSLIKTVTVRCGHCTNLLSVNMRGLLLPAANQLHLGHSFFSPQNLLEEIRNSPSNLLMNQPNPNDSMMPVRGLDELPKPPVANRPPEKRQRVPSAYNRFIKDEIQRIKAGNPDISHREAFSAAAKNWAHFPHIHFGLMPDQPVKKPNVCRQHGDDVLMKDGFLAPANVGVSPY
TaYAB1	Triticum aestivum	MSSSSSSGASAAFTPVSQQQQQMAPENLSSELQPPAPMQPEAPSEQLCYVHCHFCDTVLVVSVPSSSLFKTVTVRCGHCSSLLTVDMRGLLFPTTTTTVAAESAASAVTTTTSPPPAAAAHHGQFHYPSSLNLAPGNPPRHSLLDEISSANPSLQLLEQHGLGGLIAAAGGRNAAAPAPLPPPPVAGGKGGKEPSPRTNPVVNRPPEKRQRVPSAYNRFIKDEIQRIKAGNPDISHREAFSAAAKNWAHFPHIHFGLMPDHQGLRKTSLLPQDHQRKDGHGLLKEGLYAANMGIAPY
VpYABBY1	Vitis pseudoreticulata	MSSSSAFSPDHLSPTSDQLCYVHCNFCDTALAVSVPCTSLFKTVTVRCGHCTNLLSVNMRGLLLPAANQLHLGHSPFSPHNLLEEIRSPPSSMLTNQPNPNEAVMPVRGVDEIPKPPVVNRPPEKRQRVPSAYNRFIKDEIQRIKAGNPGISHREAFSAAAKNWAHFPHIHFGLMPDQPVKKANVRQQEGEDMLMKDGFFAPANVGVSPY
VpYABBY2	Vitis pseudoreticulata	MSLDIASERVCYVHCNFCNTILAVSVPCTSVLNAVTIRCGHCANLLSVNMGALLQTVPLHDLQKENLLFQASSKECGSSSKCHKVAVMDSSDNEQPRMLPKGAAQEKKQRVPSAYNRFIKEEIQRIKANNPDISHKEAFSTAAKNWAHFPHIHFGLTLNNSKNDKANFDEAFSGEGPRKTQGFY
