# Supplementary material for: Ectopic Expression of a Pak-choi YABBY Gene, BcYAB3, Causes Leaf Curvature and Flowering Stage Delay in Arabidopsis thaliana
Source: Genes (Basel). 2020 Mar 29;11(4):370. doi: 10.3390/genes11040370 (PMC7230965; doi:10.3390/genes11040370)
Supplement: Supplementary file 1 [file genes-11-00370-s001.zip › Table S2.xlsx]

## Sheet: Sheet1
Table S2 Primers were used in this study.
Gene name	Primer Forward (5’-3’)
Primers for gene clonging
BcYAB3-F	ATGTCGAGCATGTCGATGTCAT
BcYAB3-R	GTTATGGGTCACACCAACATTTG
Primers for qRT-PCR
qBcYAB3-F	CTGCTTACAACCGATTCA
qBcYAB3-R	ATCATCACTTCCTCTCCTT
qBcActin-F	CTCAGTCCAAAAGAGGTATTCT
qBcActin-R	GTAGAATGTGTGATGCCAGATC
qAtActin-F	TTGACAATTGATGCAAACAATGACG
qAtActin-R	CCATTGCTTAATTCCACGGACAAAC
